# Supplementary material for: Early Salivary miRNA Expression in Extreme Low Gestational Age Newborns
Source: Life (Basel). 2022 Mar 30;12(4):506. doi: 10.3390/life12040506 (PMC9029747; doi:10.3390/life12040506)
Supplement: Supplementary file 1 [file life-12-00506-s001.zip]

Archive with 4 entries (4 files):
- Supplemental Table S1.xlsx
- Supplemental Table S2.xlsx
- Supplemental Table S3.xls
- Supplemental Table S4.xls
