# Supplementary material for: Early Salivary miRNA Expression in Extreme Low Gestational Age Newborns
Source: Life (Basel). 2022 Mar 30;12(4):506. doi: 10.3390/life12040506 (PMC9029747; doi:10.3390/life12040506)
Supplement: Supplementary file 1 [file life-12-00506-s001.zip › Supplemental Table S1.xlsx]

## Sheet: Sheet1
miRNAs		baseMean	log2FoldChange	lfcSE	pvalue	padj
hsa-miR-204-5p		9254.19	0.885151	0.480868	0.0656602	0.0809091
hsa-miR-21-3p		6147.2	-1.22323	0.627969	0.0514243	0.0639789
hsa-miR-28-5p		1980.7	-0.674884	0.291883	0.0207683	0.0272282
hsa-miR-218-2-3p		1350.41	-0.463451	0.230024	0.0439261	0.0551061
hsa-miR-34c-5p		1326.23	-1.03647	0.335861	0.00202865	0.00300163
hsa-miR-30e-5p		1310.72	-1.52103	0.592072	0.0101993	0.0137928
hsa-miR-3679-5p		1219.71	-1.01302	0.303995	0.000861103	0.00132545
hsa-miR-363-3p		1219.25	0.840106	0.258281	0.0011432	0.00173889
hsa-miR-3153		1030.86	0.52835	0.196881	0.00728345	0.0100917
hsa-miR-449b-5p		974.736	-1.15254	0.293955	8.82534e-05	0.000161197
hsa-miR-6747-3p		968.645	-1.76192	0.331437	1.06067e-07	3.54343e-07
hsa-miR-221-3p		925.381	0.701633	0.339823	0.0389514	0.0492076
hsa-miR-495-3p		820.608	1.17536	0.266331	1.01877e-05	2.23584e-05
hsa-miR-660-5p		765.057	-1.78228	0.351382	3.93269e-07	1.1785e-06
hsa-miR-664a-3p		536.528	-1.45571	0.285502	3.41876e-07	1.03134e-06
hsa-miR-338-5p		466.839	0.86386	0.294969	0.00340436	0.0049528
hsa-miR-6741-3p		404.433	-1.44164	0.271682	1.11829e-07	3.68138e-07
hsa-miR-5703		399.285	1.23321	0.260824	2.26594e-06	5.67743e-06
hsa-miR-876-5p		356.39	-1.68443	0.241366	2.97786e-12	2.21986e-11
hsa-miR-4493		341.552	0.891541	0.228941	9.85229e-05	0.000178091
hsa-miR-7977		331.239	1.4754	0.215973	8.40795e-12	5.74467e-11
hsa-miR-200b-5p		329.995	0.781268	0.440247	0.075962	0.0927168
hsa-miR-200c-3p		316.155	0.990323	0.557784	0.0758218	0.092671
hsa-miR-2277-3p		251.242	-1.49392	0.70364	0.0337432	0.0429892
hsa-miR-2117		213.841	-1.05441	0.532948	0.0478778	0.0599802
hsa-miR-3127-5p		208.097	-0.741412	0.286693	0.0097074	0.0132267
hsa-miR-203a-3p		195.838	0.569548	0.31522	0.0707897	0.0867559
hsa-miR-326		185.849	1.9437	0.67657	0.00406757	0.00584227
hsa-miR-26a-2-3p		162.25	1.5541	0.696413	0.0256423	0.0332319
hsa-miR-3150b-5p		153.719	-1.19185	0.450467	0.00814973	0.011223
hsa-miR-431-5p		148.671	-1.24498	0.333594	0.000189951	0.000325733
hsa-miR-4690-5p		148.32	-1.2767	0.312727	4.45588e-05	8.81405e-05
hsa-miR-208b-3p		123.779	-1.25943	0.66251	0.0573028	0.0709988
hsa-miR-205-5p		123.474	-0.767027	0.40986	0.0612843	0.0757238
hsa-miR-3173-5p		116.297	0.92767	0.338069	0.00606907	0.00846105
hsa-miR-362-5p		101.705	-1.1991	0.374923	0.00138255	0.00208539
hsa-miR-4695-3p		93.3254	-1.70027	0.415667	4.30522e-05	8.53474e-05
hsa-miR-3190-5p		92.2503	-1.40267	0.502045	0.00520756	0.00733941
hsa-miR-374a-5p		91.4138	-1.38934	0.411021	0.000724303	0.00113227
hsa-miR-335-3p		91.1005	-1.43733	0.495515	0.00372348	0.00538234
hsa-miR-218-5p		79.2698	-0.917361	0.448483	0.040808	0.0512658
hsa-miR-3662		74.3613	-0.969894	0.295251	0.00101988	0.0015592
hsa-miR-25-3p		72.8864	-1.22481	0.553419	0.0268858	0.0347436
hsa-miR-6805-3p		69.9489	-1.54625	0.268957	8.97459e-09	3.53497e-08
hsa-miR-22-5p		68.5952	-0.740323	0.359735	0.0395932	0.0499484
hsa-miR-301a-5p		58.8381	-1.07012	0.441121	0.0152704	0.0202856
hsa-miR-3682-3p		56.4716	-1.67277	0.500532	0.00083183	0.00128258
hsa-miR-30b-5p		50.9431	-1.39696	0.560781	0.0127349	0.0170682
hsa-miR-34c-3p		50.6101	-1.43506	0.465049	0.00202993	0.00300163
hsa-miR-339-5p		50.5904	1.87061	0.63392	0.00316893	0.00462521
hsa-miR-3907		49.5195	-1.54901	0.444532	0.000492903	0.000788295
hsa-miR-374a-3p		49.3189	-1.61756	0.478957	0.000732133	0.00114253
hsa-miR-30a-5p		46.3226	-0.960414	0.3908	0.0139884	0.0186927
hsa-miR-4778-3p		41.6217	1.75596	0.414691	2.29171e-05	4.76295e-05
hsa-miR-27a-3p		40.946	-1.15688	0.510409	0.0234163	0.0305109
hsa-miR-452-5p		40.2349	-1.90266	0.48122	7.69115e-05	0.000143335
hsa-miR-3960		30.9858	1.29212	0.360369	0.000336392	0.00054869
hsa-miR-5697		30.2762	1.66711	0.355055	2.66139e-06	6.59498e-06
hsa-miR-21-5p		29.7917	-1.29946	0.666183	0.0511036	0.0636677
hsa-miR-4532		29.0394	-1.65055	0.41717	7.60457e-05	0.00014231
hsa-miR-3912-5p		27.1397	1.80727	0.515675	0.000457183	0.000735079
hsa-miR-491-3p		23.3993	-1.94795	0.446393	1.27846e-05	2.77204e-05
hsa-miR-3064-5p		22.4229	1.67996	0.685339	0.0142349	0.0189658
hsa-miR-338-3p		22.1683	1.90559	0.651517	0.00344627	0.0050057
hsa-miR-3168		21.726	1.49195	0.543926	0.00608931	0.00846681
hsa-miR-3614-5p		21.5781	-1.14631	0.360753	0.00148527	0.00223286
hsa-miR-27b-3p		20.3334	1.42389	0.624966	0.0227054	0.0296386
hsa-miR-3935		20.1725	1.99477	0.559031	0.000359353	0.00058403
hsa-miR-28-3p		19.991	1.7839	0.77359	0.0211105	0.0276367
hsa-miR-4769-3p		19.9355	-1.33658	0.316391	2.39512e-05	4.96643e-05
hsa-miR-26a-5p		18.9979	1.02496	0.459034	0.0255574	0.0331695
hsa-miR-323b-3p		18.2582	-1.34568	0.473653	0.00449647	0.00642516
hsa-miR-342-5p		17.4599	-1.3607	0.456252	0.00286054	0.00420229
hsa-miR-29c-3p		17.382	-1.39693	0.580945	0.0161911	0.021414
hsa-miR-3125		16.8905	-1.55637	0.603081	0.00986008	0.0134145
hsa-miR-4784		16.8789	-1.67236	0.392232	2.01074e-05	4.20808e-05
hsa-miR-22-3p		15.9112	1.60066	0.778421	0.0397544	0.0500817
hsa-miR-203b-5p		15.888	-1.01358	0.551508	0.0660877	0.0813248
hsa-miR-34b-5p		15.7926	1.48448	0.481036	0.00202864	0.00300163
hsa-miR-4644		15.5369	-1.94188	0.487104	6.70337e-05	0.000127562
hsa-miR-2277-5p		15.4768	0.733296	0.344622	0.0333517	0.0425506
hsa-miR-223-5p		15.3837	1.80202	0.857378	0.0355726	0.0451922
hsa-miR-20b-5p		15.2826	-1.22446	0.635535	0.0540216	0.0671177
hsa-miR-20a-5p		14.5316	1.28933	0.675125	0.056163	0.0696824
hsa-miR-30a-3p		14.3986	1.94619	0.792737	0.0140874	0.0187971
hsa-miR-3178		13.9819	-1.33235	0.482558	0.0057621	0.008058
hsa-miR-3692-5p		13.6721	-1.68683	0.5028	0.000794027	0.00123272
hsa-miR-3928-3p		13.5888	1.49651	0.420133	0.00036807	0.000597121
hsa-miR-203a-5p		13.3759	1.7271	0.945216	0.0676698	0.0830451
hsa-miR-2355-3p		12.9167	1.40111	0.65677	0.032897	0.0420299
hsa-miR-3135b		12.4138	-1.37103	0.524458	0.00894406	0.0122051
hsa-miR-200a-5p		11.177	0.878128	0.505044	0.0820848	0.0999197
hsa-miR-4738-3p		10.8434	-1.72222	0.413202	3.07289e-05	6.24267e-05
hsa-miR-301b-3p		10.6809	1.42325	0.582885	0.0146173	0.0194466
hsa-miR-340-3p		10.5009	1.82391	0.614337	0.00298856	0.00436901
hsa-miR-377-5p		9.95334	-1.80503	0.52666	0.000609571	0.000961246
hsa-miR-3140-3p		9.93475	-1.14075	0.4352	0.00876182	0.0120109
hsa-miR-23a-5p		9.16421	1.47712	0.679749	0.0297778	0.0382071
hsa-miR-320c		8.61479	1.63678	0.57888	0.00469146	0.00666409
hsa-miR-224-5p		8.60017	-1.44581	0.686683	0.0352479	0.0448429
hsa-miR-3151-5p		8.38156	-1.07397	0.403212	0.00773268	0.0106813
hsa-miR-200b-3p		8.36581	1.13217	0.650228	0.0816493	0.0995238
hsa-miR-4530		8.34822	-1.80149	0.455483	7.64941e-05	0.000142852
hsa-miR-3605-3p		8.27337	1.73252	0.560483	0.00199402	0.0029631
hsa-miR-206		7.19364	1.1793	0.627087	0.0600255	0.0742703
hsa-miR-2467-5p		6.8935	1.3588	0.614464	0.0270108	0.0348551
hsa-miR-296-3p		6.83444	1.20531	0.520618	0.0206049	0.0270533
hsa-miR-2392		6.63691	1.32205	0.613502	0.0311677	0.0398769
hsa-miR-4712-5p		6.43664	1.413	0.344355	4.07249e-05	8.12697e-05
hsa-miR-29a-3p		6.27825	-1.28913	0.545172	0.0180483	0.0238005
hsa-miR-30c-5p		6.24088	-1.34442	0.531324	0.0113958	0.0153418
hsa-miR-6507-5p		6.14248	1.9973	0.396885	4.8427e-07	1.40454e-06
hsa-miR-299-5p		6.09128	1.28028	0.54521	0.0188625	0.0248379
hsa-miR-23b-3p		5.99225	1.30131	0.598579	0.0297053	0.0381683
hsa-miR-3187-3p		5.92399	1.73622	0.624665	0.00544519	0.00763851
hsa-miR-342-3p		5.72384	-1.47906	0.496545	0.00289462	0.00424544
hsa-miR-205-3p		5.64724	1.12868	0.607876	0.0633455	0.0781637
hsa-miR-30c-2-3p		5.44162	1.77291	0.700905	0.0114238	0.0153565
hsa-miR-30d-5p		5.31468	1.64474	0.642836	0.0105102	0.0141707
hsa-miR-3162-3p		5.27138	1.89684	0.691574	0.00609198	0.00846681
hsa-miR-29c-5p		5.08815	1.49661	0.618852	0.0155906	0.0206501
hsa-miR-29b-3p		4.97675	-1.05595	0.443928	0.0173761	0.0229477
hsa-miR-2110		4.97664	1.22344	0.621839	0.0491312	0.06138
hsa-miR-34b-3p		4.91262	1.82599	0.598038	0.00226341	0.0033414
hsa-miR-339-3p		4.74632	1.36885	0.464465	0.00320708	0.00467333
hsa-miR-4285		4.61173	1.96683	0.534365	0.0002326	0.000391427
hsa-miR-26b-5p		4.25547	1.25879	0.5635	0.0254908	0.0331307
hsa-miR-375		4.22728	1.78508	0.525185	0.000676455	0.00106115
hsa-miR-320d		4.08256	1.70358	0.60203	0.00465885	0.0066282
hsa-miR-378d		3.96303	1.97548	0.570275	0.000532024	0.00084487
hsa-miR-30e-3p		3.92302	1.82516	0.711364	0.0102964	0.0139033
hsa-miR-222-3p		3.88004	1.61699	0.773798	0.0366462	0.0464254
hsa-miR-203b-3p		3.68878	1.25083	0.684231	0.0675379	0.0829962
hsa-miR-30b-3p		3.66917	1.89375	0.768268	0.0137029	0.0183383
hsa-miR-4312		3.53407	1.81722	0.485732	0.00018315	0.000314669
hsa-miR-323a-3p		3.14447	1.92737	0.67849	0.00450188	0.00642516
hsa-miR-24-3p		3.06117	1.37766	0.626091	0.0277774	0.0357932
hsa-miR-3132		3.01231	1.95908	0.749379	0.00894168	0.0122051
hsa-miR-27b-5p		3.00987	1.59754	0.700396	0.0225538	0.0294833
hsa-miR-2116-3p		2.85848	1.08557	0.549109	0.0480448	0.0601059
hsa-miR-25-5p		2.56428	1.39916	0.627295	0.025717	0.0332808
hsa-miR-331-3p		2.41262	1.82263	0.630072	0.00381905	0.00551166
hsa-miR-23a-3p		2.18876	1.89871	0.880168	0.0309892	0.0397049
hsa-miR-3622b-3p		2.12516	1.78814	0.551033	0.00117424	0.0017831
hsa-miR-3150b-3p		2.03123	1.76722	0.668955	0.00824749	0.0113403
hsa-miR-27a-5p		1.92146	1.85322	0.81778	0.0234413	0.0305109
hsa-miR-363-5p		1.9183	1.94463	0.59415	0.00106429	0.00162161
hsa-miR-3615		1.66817	1.92606	0.60305	0.00140386	0.00211399
hsa-miR-3200-3p		1.60917	1.72986	0.615505	0.004947	0.00699403
hsa-miR-3175		1.53339	1.51248	0.54971	0.00593379	0.00828526
hsa-miR-30c-1-3p		1.44694	1.90814	0.761366	0.0122034	0.0163801
hsa-miR-3124-5p		1.3929	1.91649	0.74284	0.00988139	0.0134232
hsa-miR-23b-5p		1.14145	1.14267	0.520725	0.0282078	0.0362959
hsa-miR-296-5p		1.09428	1.36656	0.586427	0.0197892	0.0260201
hsa-miR-3182		0.940325	1.93904	0.702195	0.00575544	0.008058
hsa-miR-200c-5p		0.89741	1.34723	0.753735	0.0738726	0.0904112
hsa-miR-219a-1-3p		0.777041	1.08333	0.527959	0.0401778	0.0505444
hsa-miR-210-3p		0.762211	1.21988	0.624737	0.050864	0.0634569
hsa-miR-3154		0.694759	1.784	0.657882	0.00669316	0.00928804
hsa-miR-320e		0.501618	1.67868	0.591766	0.00455793	0.00649486
