# Supplementary material for: Early Salivary miRNA Expression in Extreme Low Gestational Age Newborns
Source: Life (Basel). 2022 Mar 30;12(4):506. doi: 10.3390/life12040506 (PMC9029747; doi:10.3390/life12040506)
Supplement: Supplementary file 1 [file life-12-00506-s001.zip › Supplemental Table S2.xlsx]

## Sheet: Sheet1
miRNA	fold change	Corrected P value	Fold change boundary	Corrected p value boundary	result
hsa-let-7a	0.316	0.1655	2	0.2	Down-regulated
hsa-let-7f	0.182	0.142712	2	0.2	Down-regulated
hsa-let-7g	0.319	0.174816	2	0.2	Down-regulated
hsa-miR-1247	0.32	0.193099	2	0.2	Down-regulated
hsa-miR-125a-5p	0.429	0.1655	2	0.2	Down-regulated
hsa-miR-125b	0.241	0.140554	2	0.2	Down-regulated
hsa-miR-127	0.325	0.149693	2	0.2	Down-regulated
hsa-miR-1275	0.087	0.127431	2	0.2	Down-regulated
hsa-miR-1303	0.323	0.167488	2	0.2	Down-regulated
hsa-miR-130a	0.313	0.0752851	2	0.2	Down-regulated
hsa-miR-130b	0.388	0.1655	2	0.2	Down-regulated
hsa-miR-136-3p	0.423	0.0752851	2	0.2	Down-regulated
hsa-miR-141	0.378	0.181903	2	0.2	Down-regulated
hsa-miR-148a	0.48	0.128436	2	0.2	Down-regulated
hsa-miR-181a	0.355	0.168353	2	0.2	Down-regulated
hsa-miR-193a-5p	0.36	0.10472	2	0.2	Down-regulated
hsa-miR-323-3p	0.478	0.176198	2	0.2	Down-regulated
hsa-miR-376a	0.197	0.0752851	2	0.2	Down-regulated
hsa-miR-376c	0.136	0.0752851	2	0.2	Down-regulated
hsa-miR-382	0.245	0.1655	2	0.2	Down-regulated
hsa-miR-409-3p	0.102	0.0993151	2	0.2	Down-regulated
hsa-miR-410	0.4	0.189164	2	0.2	Down-regulated
hsa-miR-431	0.323	0.0752851	2	0.2	Down-regulated
hsa-miR-539	0.351	0.0752851	2	0.2	Down-regulated
hsa-miR-596	0.183	0.162586	2	0.2	Down-regulated
hsa-miR-661	0.246	0.094235	2	0.2	Down-regulated
hsa-miR-939	0.192	0.177943	2	0.2	Down-regulated
hsa-miR-99a	0.223	0.1655	2	0.2	Down-regulated
hsa-miR-99b	0.335	0.0752851	2	0.2	Down-regulated
ath-miR159a	3.121	0.161286	2	0.2	Up-regulated
hsa-let-7a-3p	2.325	0.0752851	2	0.2	Up-regulated
hsa-let-7b-3p	2.325	0.0752851	2	0.2	Up-regulated
hsa-let-7c-150-3p	2.338	0.0752851	2	0.2	Up-regulated
hsa-let-7e-3p	2.325	0.0752851	2	0.2	Up-regulated
hsa-let-7f-1-3p	2.325	0.0752851	2	0.2	Up-regulated
hsa-let-7g-3p	2.325	0.0752851	2	0.2	Up-regulated
hsa-let-7i-3p	2.325	0.0752851	2	0.2	Up-regulated
hsa-miR-1	4.189	0.1655	2	0.2	Up-regulated
hsa-miR-101-5p	4.221	0.1655	2	0.2	Up-regulated
hsa-miR-105	2.325	0.0752851	2	0.2	Up-regulated
hsa-miR-106a	2.325	0.0752851	2	0.2	Up-regulated
hsa-miR-10a	2.325	0.0752851	2	0.2	Up-regulated
hsa-miR-10b	2.325	0.0752851	2	0.2	Up-regulated
hsa-miR-10b	4.189	0.1655	2	0.2	Up-regulated
hsa-miR-1178	2.325	0.0752851	2	0.2	Up-regulated
hsa-miR-1179	2.325	0.0752851	2	0.2	Up-regulated
hsa-miR-1182	2.325	0.0752851	2	0.2	Up-regulated
hsa-miR-1184	2.325	0.0752851	2	0.2	Up-regulated
hsa-miR-1197	2.325	0.0752851	2	0.2	Up-regulated
hsa-miR-1200	2.325	0.0752851	2	0.2	Up-regulated
hsa-miR-1203	2.325	0.0752851	2	0.2	Up-regulated
hsa-miR-1204	2.325	0.0752851	2	0.2	Up-regulated
hsa-miR-1205	2.325	0.0752851	2	0.2	Up-regulated
hsa-miR-1206	2.325	0.0752851	2	0.2	Up-regulated
hsa-miR-122-3p	2.325	0.0752851	2	0.2	Up-regulated
hsa-miR-1224-3P	2.518	0.0752851	2	0.2	Up-regulated
hsa-miR-1228	2.325	0.0752851	2	0.2	Up-regulated
hsa-miR-1236	2.325	0.0752851	2	0.2	Up-regulated
hsa-miR-124-5p	2.325	0.0752851	2	0.2	Up-regulated
hsa-miR-1243	2.017	0.165351	2	0.2	Up-regulated
hsa-miR-1244	2.221	0.0853088	2	0.2	Up-regulated
hsa-miR-1245	2.325	0.0752851	2	0.2	Up-regulated
hsa-miR-1248	2.325	0.0752851	2	0.2	Up-regulated
hsa-miR-1249	2.061	0.1655	2	0.2	Up-regulated
hsa-miR-1250	2.325	0.0752851	2	0.2	Up-regulated
hsa-miR-1251	2.325	0.0752851	2	0.2	Up-regulated
hsa-miR-1252	2.325	0.0752851	2	0.2	Up-regulated
hsa-miR-1255A	2.325	0.0752851	2	0.2	Up-regulated
hsa-miR-1256	2.325	0.0752851	2	0.2	Up-regulated
hsa-miR-1257	2.325	0.0752851	2	0.2	Up-regulated
hsa-miR-1259	2.325	0.0752851	2	0.2	Up-regulated
hsa-miR-125a-3p	3.781	0.193528	2	0.2	Up-regulated
hsa-miR-125b-1-3p	2.325	0.0752851	2	0.2	Up-regulated
hsa-miR-125b-2-3p	2.232	0.0832735	2	0.2	Up-regulated
hsa-miR-1263	2.325	0.0752851	2	0.2	Up-regulated
hsa-miR-1264	2.325	0.0752851	2	0.2	Up-regulated
hsa-miR-1265	2.091	0.132656	2	0.2	Up-regulated
hsa-miR-1269	2.325	0.0752851	2	0.2	Up-regulated
hsa-miR-127-5p	4.189	0.1655	2	0.2	Up-regulated
hsa-miR-1272	2.325	0.0752851	2	0.2	Up-regulated
hsa-miR-1278	2.325	0.0752851	2	0.2	Up-regulated
hsa-miR-1282	2.325	0.0752851	2	0.2	Up-regulated
hsa-miR-1283	2.325	0.0752851	2	0.2	Up-regulated
hsa-miR-1284	2.325	0.0752851	2	0.2	Up-regulated
hsa-miR-1286	2.325	0.0752851	2	0.2	Up-regulated
hsa-miR-1288	2.487	0.0752851	2	0.2	Up-regulated
hsa-miR-1289	2.325	0.0752851	2	0.2	Up-regulated
hsa-miR-129-1-3p	2.325	0.0752851	2	0.2	Up-regulated
hsa-miR-129	4.189	0.1655	2	0.2	Up-regulated
hsa-miR-1292	2.325	0.0752851	2	0.2	Up-regulated
hsa-miR-1293	2.325	0.0752851	2	0.2	Up-regulated
hsa-miR-1294	2.325	0.0752851	2	0.2	Up-regulated
hsa-miR-1296	2.325	0.0752851	2	0.2	Up-regulated
hsa-miR-1301	2.325	0.0752851	2	0.2	Up-regulated
hsa-miR-1302	2.325	0.0752851	2	0.2	Up-regulated
hsa-miR-1304	2.325	0.0752851	2	0.2	Up-regulated
hsa-miR-130a-5p	2.325	0.0752851	2	0.2	Up-regulated
hsa-miR-132b-5p	2.325	0.0752851	2	0.2	Up-regulated
hsa-miR-1324	2.325	0.0752851	2	0.2	Up-regulated
hsa-miR-133b	3.868	0.185572	2	0.2	Up-regulated
hsa-miR-136	4.189	0.1655	2	0.2	Up-regulated
hsa-miR-138-2-3p	2.325	0.0752851	2	0.2	Up-regulated
hsa-miR-141-5p	2.322	0.0752851	2	0.2	Up-regulated
hsa-miR-143-5p	2.325	0.0752851	2	0.2	Up-regulated
hsa-miR-145-3p	2.325	0.0752851	2	0.2	Up-regulated
hsa-miR-146a-3p	2.325	0.0752851	2	0.2	Up-regulated
hsa-miR-146b-3p	4.674	0.1655	2	0.2	Up-regulated
hsa-miR-147	4.189	0.1655	2	0.2	Up-regulated
hsa-miR-148a-5p	2.325	0.0752851	2	0.2	Up-regulated
hsa-miR-149-3p	2.325	0.0752851	2	0.2	Up-regulated
hsa-miR-154-3p	2.325	0.0752851	2	0.2	Up-regulated
hsa-miR-154	4.189	0.1655	2	0.2	Up-regulated
hsa-miR-155-3p	2.325	0.0752851	2	0.2	Up-regulated
hsa-miR-16-2-3p	2.325	0.0752851	2	0.2	Up-regulated
hsa-miR-17-3p	2.325	0.0752851	2	0.2	Up-regulated
hsa-miR-182-3p	2.442	0.0752851	2	0.2	Up-regulated
hsa-miR-1826	2.325	0.0752851	2	0.2	Up-regulated
hsa-miR-184	4.403	0.1655	2	0.2	Up-regulated
hsa-miR-185-3p	2.325	0.0752851	2	0.2	Up-regulated
hsa-miR-186-3p	2.325	0.0752851	2	0.2	Up-regulated
hsa-miR-188-3p	4.189	0.1655	2	0.2	Up-regulated
hsa-miR-18b-3p	2.325	0.0752851	2	0.2	Up-regulated
hsa-miR-190	3.633	0.1655	2	0.2	Up-regulated
hsa-miR-192-3p	2.325	0.0752851	2	0.2	Up-regulated
hsa-miR-193a-3p	4.189	0.1655	2	0.2	Up-regulated
hsa-miR-194-3p	2.325	0.0752851	2	0.2	Up-regulated
hsa-miR-195-3p	2.325	0.0752851	2	0.2	Up-regulated
hsa-miR-196a-3p	2.325	0.0752851	2	0.2	Up-regulated
hsa-miR-199a	6.245	0.076064	2	0.2	Up-regulated
hsa-miR-199b	4.669	0.16006	2	0.2	Up-regulated
hsa-miR-19a-5p	2.325	0.0752851	2	0.2	Up-regulated
hsa-miR-200c-5p	2.325	0.0752851	2	0.2	Up-regulated
hsa-miR-202-5p	2.325	0.0752851	2	0.2	Up-regulated
hsa-miR-208	4.189	0.1655	2	0.2	Up-regulated
hsa-miR-208b	4.189	0.1655	2	0.2	Up-regulated
hsa-miR-20b-3p	2.325	0.0752851	2	0.2	Up-regulated
hsa-miR-216a	4.189	0.1655	2	0.2	Up-regulated
hsa-miR-216b	4.189	0.1655	2	0.2	Up-regulated
hsa-miR-217	4.189	0.1655	2	0.2	Up-regulated
hsa-miR-218-1	2.325	0.0752851	2	0.2	Up-regulated
hsa-miR-218-2	2.325	0.0752851	2	0.2	Up-regulated
hsa-miR-219	4.189	0.1655	2	0.2	Up-regulated
hsa-miR-219-1-3p	4.189	0.1655	2	0.2	Up-regulated
hsa-miR-219-2-3p	4.189	0.1655	2	0.2	Up-regulated
hsa-miR-220	4.189	0.1655	2	0.2	Up-regulated
hsa-miR-220b	4.189	0.1655	2	0.2	Up-regulated
hsa-miR-220c	4.189	0.1655	2	0.2	Up-regulated
hsa-miR-221-5p	2.325	0.0752851	2	0.2	Up-regulated
hsa-miR-23a-5p	2.325	0.0752851	2	0.2	Up-regulated
hsa-miR-23b-5p	2.325	0.0752851	2	0.2	Up-regulated
hsa-miR-24-1-5p	2.325	0.0752851	2	0.2	Up-regulated
hsa-miR-26a-2-3p	2.325	0.0752851	2	0.2	Up-regulated
hsa-miR-296-3p	4.189	0.1655	2	0.2	Up-regulated
hsa-miR-298	4.189	0.1655	2	0.2	Up-regulated
hsa-miR-299-3p	4.189	0.1655	2	0.2	Up-regulated
hsa-miR-299-5p	4.189	0.1655	2	0.2	Up-regulated
hsa-miR-29b	4.082	0.1655	2	0.2	Up-regulated
hsa-miR-29b-1-5p	2.325	0.0752851	2	0.2	Up-regulated
hsa-miR-29b-2-5p	2.325	0.0752851	2	0.2	Up-regulated
hsa-miR-302a-5p	2.325	0.0752851	2	0.2	Up-regulated
hsa-miR-302b-5p	2.325	0.0752851	2	0.2	Up-regulated
hsa-miR-302b	4.189	0.1655	2	0.2	Up-regulated
hsa-miR-302c-5p	2.325	0.0752851	2	0.2	Up-regulated
hsa-miR-302c	4.189	0.1655	2	0.2	Up-regulated
hsa-miR-302d-3p	2.325	0.0752851	2	0.2	Up-regulated
hsa-miR-302d	2.325	0.0752851	2	0.2	Up-regulated
hsa-miR-30b-3p	2.325	0.0752851	2	0.2	Up-regulated
hsa-miR-30c-1-3p	2.325	0.0752851	2	0.2	Up-regulated
hsa-miR-30c-2-3p	2.325	0.0752851	2	0.2	Up-regulated
hsa-miR-32-3p	2.325	0.0752851	2	0.2	Up-regulated
hsa-miR-325	4.189	0.1655	2	0.2	Up-regulated
hsa-miR-326	4.189	0.1655	2	0.2	Up-regulated
hsa-miR-329	4.189	0.1655	2	0.2	Up-regulated
hsa-miR-330-5p	4.189	0.1655	2	0.2	Up-regulated
hsa-miR-335-3p	2.036	0.151615	2	0.2	Up-regulated
hsa-miR-337-3p	2.479	0.0752851	2	0.2	Up-regulated
hsa-miR-33a	2.627	0.168937	2	0.2	Up-regulated
hsa-miR-361-3p	2.261	0.0767079	2	0.2	Up-regulated
hsa-miR-362-3p	4.189	0.1655	2	0.2	Up-regulated
hsa-miR-363-5p	2.325	0.0752851	2	0.2	Up-regulated
hsa-miR-367-5p	2.325	0.0752851	2	0.2	Up-regulated
hsa-miR-367	4.189	0.1655	2	0.2	Up-regulated
hsa-miR-369-3p	4.189	0.1655	2	0.2	Up-regulated
hsa-miR-369-5p	4.189	0.1655	2	0.2	Up-regulated
hsa-miR-371-3p	4.189	0.1655	2	0.2	Up-regulated
hsa-miR-372	4.189	0.1655	2	0.2	Up-regulated
hsa-miR-373	4.189	0.1655	2	0.2	Up-regulated
hsa-miR-374a-3p	2.325	0.0752851	2	0.2	Up-regulated
hsa-miR-374b-3p	2.325	0.0752851	2	0.2	Up-regulated
hsa-miR-376a-5p	2.325	0.0752851	2	0.2	Up-regulated
hsa-miR-376b	4.189	0.1655	2	0.2	Up-regulated
hsa-miR-377-5p	2.325	0.0752851	2	0.2	Up-regulated
hsa-miR-377	4.097	0.168353	2	0.2	Up-regulated
hsa-miR-378	2.325	0.0752851	2	0.2	Up-regulated
hsa-miR-380-3p	4.189	0.1655	2	0.2	Up-regulated
hsa-miR-380-5p	2.103	0.094333	2	0.2	Up-regulated
hsa-miR-381	4.189	0.1655	2	0.2	Up-regulated
hsa-miR-383	4.189	0.1655	2	0.2	Up-regulated
hsa-miR-384	4.189	0.1655	2	0.2	Up-regulated
hsa-miR-409-5p	4.189	0.1655	2	0.2	Up-regulated
hsa-miR-411-3p	2.325	0.0752851	2	0.2	Up-regulated
hsa-miR-424	3.593	0.19348	2	0.2	Up-regulated
hsa-miR-431-3p	2.325	0.0752851	2	0.2	Up-regulated
hsa-miR-448	4.189	0.1655	2	0.2	Up-regulated
hsa-miR-450a	4.136	0.166157	2	0.2	Up-regulated
hsa-miR-450b-3p	4.189	0.1655	2	0.2	Up-regulated
hsa-miR-452-3p	2.325	0.0752851	2	0.2	Up-regulated
hsa-miR-453	4.189	0.1655	2	0.2	Up-regulated
hsa-miR-485-5p	4.189	0.1655	2	0.2	Up-regulated
hsa-miR-487a	4.189	0.1655	2	0.2	Up-regulated
hsa-miR-488	2.325	0.0752851	2	0.2	Up-regulated
hsa-miR-488	4.189	0.1655	2	0.2	Up-regulated
hsa-miR-491-3p	4.189	0.1655	2	0.2	Up-regulated
hsa-miR-497-3p	2.325	0.0752851	2	0.2	Up-regulated
hsa-miR-497	2.325	0.0752851	2	0.2	Up-regulated
hsa-miR-499-3p	4.189	0.1655	2	0.2	Up-regulated
hsa-miR-500	2.325	0.0752851	2	0.2	Up-regulated
hsa-miR-501-3p	4.189	0.1655	2	0.2	Up-regulated
hsa-miR-502	4.004	0.168254	2	0.2	Up-regulated
hsa-miR-502-3p	3.643	0.194665	2	0.2	Up-regulated
hsa-miR-503	4.189	0.1655	2	0.2	Up-regulated
hsa-miR-504	4.189	0.1655	2	0.2	Up-regulated
hsa-miR-506	4.081	0.170358	2	0.2	Up-regulated
hsa-miR-507	4.189	0.1655	2	0.2	Up-regulated
hsa-miR-508	4.189	0.1655	2	0.2	Up-regulated
hsa-miR-508-5p	4.189	0.1655	2	0.2	Up-regulated
hsa-miR-509-3-5p	4.189	0.1655	2	0.2	Up-regulated
hsa-miR-509-5p	3.868	0.170671	2	0.2	Up-regulated
hsa-miR-510	4.189	0.1655	2	0.2	Up-regulated
hsa-miR-511	4.189	0.1655	2	0.2	Up-regulated
hsa-miR-512-5p	4.189	0.1655	2	0.2	Up-regulated
hsa-miR-513-5p	4.189	0.1655	2	0.2	Up-regulated
hsa-miR-513B	2.325	0.0752851	2	0.2	Up-regulated
hsa-miR-513C	2.325	0.0752851	2	0.2	Up-regulated
hsa-miR-515-3p	4.189	0.1655	2	0.2	Up-regulated
hsa-miR-515-5p	4.189	0.1655	2	0.2	Up-regulated
hsa-miR-516a-5p	4.189	0.1655	2	0.2	Up-regulated
hsa-miR-516b	4.189	0.1655	2	0.2	Up-regulated
hsa-miR-517-5p	2.042	0.163963	2	0.2	Up-regulated
hsa-miR-517a	4.189	0.1655	2	0.2	Up-regulated
hsa-miR-517b	4.189	0.1655	2	0.2	Up-regulated
hsa-miR-517c	4.189	0.1655	2	0.2	Up-regulated
hsa-miR-518a-3p	4.189	0.1655	2	0.2	Up-regulated
hsa-miR-518a-5p	4.189	0.1655	2	0.2	Up-regulated
hsa-miR-518b	4.189	0.1655	2	0.2	Up-regulated
hsa-miR-518c-5p	2.325	0.0752851	2	0.2	Up-regulated
hsa-miR-518c	4.189	0.1655	2	0.2	Up-regulated
hsa-miR-518d	7.809	0.107317	2	0.2	Up-regulated
hsa-miR-518d-5p	4.189	0.1655	2	0.2	Up-regulated
hsa-miR-518e-5p	2.325	0.0752851	2	0.2	Up-regulated
hsa-miR-518f-5p	2.325	0.0752851	2	0.2	Up-regulated
hsa-miR-518f	3.814	0.1912	2	0.2	Up-regulated
hsa-miR-519a	4.189	0.1655	2	0.2	Up-regulated
hsa-miR-519b-3p	2.325	0.0752851	2	0.2	Up-regulated
hsa-miR-519c	4.189	0.1655	2	0.2	Up-regulated
hsa-miR-519d	3.831	0.189292	2	0.2	Up-regulated
hsa-miR-519e	2.325	0.0752851	2	0.2	Up-regulated
hsa-miR-519e	4.189	0.1655	2	0.2	Up-regulated
hsa-miR-520a-5p	4.189	0.1655	2	0.2	Up-regulated
hsa-miR-520a-3p	4.189	0.1655	2	0.2	Up-regulated
hsa-miR-520b	4.189	0.1655	2	0.2	Up-regulated
hsa-miR-520c-3p	3.268	0.1655	2	0.2	Up-regulated
hsa-miR-520d-5p	4.189	0.1655	2	0.2	Up-regulated
hsa-miR-520e	4.189	0.1655	2	0.2	Up-regulated
hsa-miR-520f	4.189	0.1655	2	0.2	Up-regulated
hsa-miR-520g	4.189	0.1655	2	0.2	Up-regulated
hsa-miR-520h	2.325	0.0752851	2	0.2	Up-regulated
hsa-miR-521	4.189	0.1655	2	0.2	Up-regulated
hsa-miR-522	4.189	0.1655	2	0.2	Up-regulated
hsa-miR-523	4.189	0.1655	2	0.2	Up-regulated
hsa-miR-524	2.325	0.0752851	2	0.2	Up-regulated
hsa-miR-524-5p	4.189	0.1655	2	0.2	Up-regulated
hsa-miR-525	4.189	0.1655	2	0.2	Up-regulated
hsa-miR-525-3p	4.189	0.1655	2	0.2	Up-regulated
hsa-miR-526b	4.189	0.1655	2	0.2	Up-regulated
hsa-miR-541-5p	2.325	0.0752851	2	0.2	Up-regulated
hsa-miR-541	4.189	0.1655	2	0.2	Up-regulated
hsa-miR-542-3p	4.189	0.1655	2	0.2	Up-regulated
hsa-miR-542-5p	4.189	0.1655	2	0.2	Up-regulated
hsa-miR-543	2.106	0.130333	2	0.2	Up-regulated
hsa-miR-544	4.189	0.1655	2	0.2	Up-regulated
hsa-miR-545-5p	2.325	0.0752851	2	0.2	Up-regulated
hsa-miR-548E	2.325	0.0752851	2	0.2	Up-regulated
hsa-miR-548G	2.325	0.0752851	2	0.2	Up-regulated
hsa-miR-548H	2.325	0.0752851	2	0.2	Up-regulated
hsa-miR-548I	2.325	0.0752851	2	0.2	Up-regulated
hsa-miR-548J	2.325	0.0752851	2	0.2	Up-regulated
hsa-miR-548K	2.325	0.0752851	2	0.2	Up-regulated
hsa-miR-548L	2.325	0.0752851	2	0.2	Up-regulated
hsa-miR-548M	2.325	0.0752851	2	0.2	Up-regulated
hsa-miR-548N	2.325	0.0752851	2	0.2	Up-regulated
hsa-miR-548P	2.325	0.0752851	2	0.2	Up-regulated
hsa-miR-548a	16.236	0.0767079	2	0.2	Up-regulated
hsa-miR-548a-5p	4.189	0.1655	2	0.2	Up-regulated
hsa-miR-548b	4.189	0.1655	2	0.2	Up-regulated
hsa-miR-548c	4.189	0.1655	2	0.2	Up-regulated
hsa-miR-548c-5p	4.145	0.167488	2	0.2	Up-regulated
hsa-miR-548d	4.189	0.1655	2	0.2	Up-regulated
hsa-miR-549	2.217	0.0817062	2	0.2	Up-regulated
hsa-miR-550	2.325	0.0752851	2	0.2	Up-regulated
hsa-miR-551a	2.325	0.0752851	2	0.2	Up-regulated
hsa-miR-551b-3p	2.325	0.0752851	2	0.2	Up-regulated
hsa-miR-551b	4.189	0.1655	2	0.2	Up-regulated
hsa-miR-552	2.325	0.0752851	2	0.2	Up-regulated
hsa-miR-553	2.325	0.0752851	2	0.2	Up-regulated
hsa-miR-554	2.352	0.0752851	2	0.2	Up-regulated
hsa-miR-555	2.325	0.0752851	2	0.2	Up-regulated
hsa-miR-556-3p	4.189	0.1655	2	0.2	Up-regulated
hsa-miR-556-5p	4.189	0.1655	2	0.2	Up-regulated
hsa-miR-557	2.325	0.0752851	2	0.2	Up-regulated
hsa-miR-558	2.325	0.0752851	2	0.2	Up-regulated
hsa-miR-559	2.325	0.0752851	2	0.2	Up-regulated
hsa-miR-561	4.189	0.1655	2	0.2	Up-regulated
hsa-miR-562	2.325	0.0752851	2	0.2	Up-regulated
hsa-miR-563	2.325	0.0752851	2	0.2	Up-regulated
hsa-miR-569	2.325	0.0752851	2	0.2	Up-regulated
hsa-miR-570	4.189	0.1655	2	0.2	Up-regulated
hsa-miR-575	2.325	0.0752851	2	0.2	Up-regulated
hsa-miR-576-3p	4.189	0.1655	2	0.2	Up-regulated
hsa-miR-576-5p	4.099	0.168353	2	0.2	Up-regulated
hsa-miR-578	2.325	0.0752851	2	0.2	Up-regulated
hsa-miR-579	3.675	0.184448	2	0.2	Up-regulated
hsa-miR-580	2.325	0.0752851	2	0.2	Up-regulated
hsa-miR-581	2.325	0.0752851	2	0.2	Up-regulated
hsa-miR-582-3p	4.189	0.1655	2	0.2	Up-regulated
hsa-miR-582-5p	4.189	0.1655	2	0.2	Up-regulated
hsa-miR-583	2.325	0.0752851	2	0.2	Up-regulated
hsa-miR-585	2.325	0.0752851	2	0.2	Up-regulated
hsa-miR-588	2.325	0.0752851	2	0.2	Up-regulated
hsa-miR-589	4.143	0.167793	2	0.2	Up-regulated
hsa-miR-591	2.004	0.1655	2	0.2	Up-regulated
hsa-miR-592	2.325	0.0752851	2	0.2	Up-regulated
hsa-miR-593	2.325	0.0752851	2	0.2	Up-regulated
hsa-miR-593	2.325	0.0752851	2	0.2	Up-regulated
hsa-miR-595	2.325	0.0752851	2	0.2	Up-regulated
hsa-miR-597	4.189	0.1655	2	0.2	Up-regulated
hsa-miR-599	2.325	0.0752851	2	0.2	Up-regulated
hsa-miR-600	2.325	0.0752851	2	0.2	Up-regulated
hsa-miR-603	2.325	0.0752851	2	0.2	Up-regulated
hsa-miR-604	2.14	0.0907257	2	0.2	Up-regulated
hsa-miR-606	2.325	0.0752851	2	0.2	Up-regulated
hsa-miR-607	2.325	0.0752851	2	0.2	Up-regulated
hsa-miR-608	2.325	0.0752851	2	0.2	Up-regulated
hsa-miR-609	2.325	0.0752851	2	0.2	Up-regulated
hsa-miR-613	2.325	0.0752851	2	0.2	Up-regulated
hsa-miR-614	2.004	0.1655	2	0.2	Up-regulated
hsa-miR-615-5p	4.189	0.1655	2	0.2	Up-regulated
hsa-miR-616	2.325	0.0752851	2	0.2	Up-regulated
hsa-miR-617	2.325	0.0752851	2	0.2	Up-regulated
hsa-miR-620	2.325	0.0752851	2	0.2	Up-regulated
hsa-miR-621	2.325	0.0752851	2	0.2	Up-regulated
hsa-miR-623	2.325	0.0752851	2	0.2	Up-regulated
hsa-miR-624	2.325	0.0752851	2	0.2	Up-regulated
hsa-miR-624	4.189	0.1655	2	0.2	Up-regulated
hsa-miR-626	2.325	0.0752851	2	0.2	Up-regulated
hsa-miR-627	4.189	0.1655	2	0.2	Up-regulated
hsa-miR-630	2.28	0.0767852	2	0.2	Up-regulated
hsa-miR-631	2.325	0.0752851	2	0.2	Up-regulated
hsa-miR-633	2.325	0.0752851	2	0.2	Up-regulated
hsa-miR-634	2.325	0.0752851	2	0.2	Up-regulated
hsa-miR-635	2.325	0.0752851	2	0.2	Up-regulated
hsa-miR-637	2.325	0.0752851	2	0.2	Up-regulated
hsa-miR-640	2.325	0.0752851	2	0.2	Up-regulated
hsa-miR-641	2.325	0.0752851	2	0.2	Up-regulated
hsa-miR-645	2.325	0.0752851	2	0.2	Up-regulated
hsa-miR-647	2.325	0.0752851	2	0.2	Up-regulated
hsa-miR-648	2.103	0.127431	2	0.2	Up-regulated
hsa-miR-649	2.325	0.0752851	2	0.2	Up-regulated
hsa-miR-651	4.189	0.1655	2	0.2	Up-regulated
hsa-miR-653	4.189	0.1655	2	0.2	Up-regulated
hsa-miR-654	4.189	0.1655	2	0.2	Up-regulated
hsa-miR-654-3p	4.189	0.1655	2	0.2	Up-regulated
hsa-miR-658	2.325	0.0752851	2	0.2	Up-regulated
hsa-miR-659	2.101	0.132656	2	0.2	Up-regulated
hsa-miR-662	2.325	0.0752851	2	0.2	Up-regulated
hsa-miR-665	2.325	0.0752851	2	0.2	Up-regulated
hsa-miR-668	2.325	0.0752851	2	0.2	Up-regulated
hsa-miR-671-3p	3.877	0.1655	2	0.2	Up-regulated
hsa-miR-672	4.121	0.168195	2	0.2	Up-regulated
hsa-miR-674	4.189	0.1655	2	0.2	Up-regulated
hsa-miR-7-2-3p	2.325	0.0752851	2	0.2	Up-regulated
hsa-miR-708-3p	2.325	0.0752851	2	0.2	Up-regulated
hsa-miR-758	4.189	0.1655	2	0.2	Up-regulated
hsa-miR-767-3p	2.325	0.0752851	2	0.2	Up-regulated
hsa-miR-767-5p	2.325	0.0752851	2	0.2	Up-regulated
hsa-miR-769-3p	2.325	0.0752851	2	0.2	Up-regulated
hsa-miR-802	2.325	0.0752851	2	0.2	Up-regulated
hsa-miR-871	4.189	0.1655	2	0.2	Up-regulated
hsa-miR-872	4.189	0.1655	2	0.2	Up-regulated
hsa-miR-873	4.189	0.1655	2	0.2	Up-regulated
hsa-miR-875-3p	4.189	0.1655	2	0.2	Up-regulated
hsa-miR-876-3p	4.189	0.1655	2	0.2	Up-regulated
hsa-miR-876-5p	4.189	0.1655	2	0.2	Up-regulated
hsa-miR-885-3p	4.189	0.1655	2	0.2	Up-regulated
hsa-miR-887	4.189	0.1655	2	0.2	Up-regulated
hsa-miR-888-3p	2.325	0.0752851	2	0.2	Up-regulated
hsa-miR-888	3.956	0.168711	2	0.2	Up-regulated
hsa-miR-890	4.189	0.1655	2	0.2	Up-regulated
hsa-miR-891b	4.189	0.1655	2	0.2	Up-regulated
hsa-miR-892a	4.189	0.1655	2	0.2	Up-regulated
hsa-miR-9-3p	2.266	0.0767079	2	0.2	Up-regulated
hsa-miR-920	2.325	0.0752851	2	0.2	Up-regulated
hsa-miR-921	2.325	0.0752851	2	0.2	Up-regulated
hsa-miR-922	2.325	0.0752851	2	0.2	Up-regulated
hsa-miR-924	2.325	0.0752851	2	0.2	Up-regulated
hsa-miR-92a-1-5p	2.325	0.0752851	2	0.2	Up-regulated
hsa-miR-92a-2-5p	2.325	0.0752851	2	0.2	Up-regulated
hsa-miR-92b-5p	2.325	0.0752851	2	0.2	Up-regulated
hsa-miR-933	2.325	0.0752851	2	0.2	Up-regulated
hsa-miR-935	2.325	0.0752851	2	0.2	Up-regulated
hsa-miR-936	2.325	0.0752851	2	0.2	Up-regulated
hsa-miR-937	2.325	0.0752851	2	0.2	Up-regulated
hsa-miR-943	2.114	0.109172	2	0.2	Up-regulated
hsa-miR-96-3p	2.325	0.0752851	2	0.2	Up-regulated
mmu-let-7d-3p	2.325	0.0752851	2	0.2	Up-regulated
mmu-miR-124a	4.189	0.1655	2	0.2	Up-regulated
mmu-miR-129-3p	3.926	0.184448	2	0.2	Up-regulated
mmu-miR-137	4.189	0.1655	2	0.2	Up-regulated
mmu-miR-153	4.189	0.1655	2	0.2	Up-regulated
mmu-miR-496	4.189	0.1655	2	0.2	Up-regulated
mmu-miR-499	4.189	0.1655	2	0.2	Up-regulated
mmu-miR-615	3.95	0.177943	2	0.2	Up-regulated
mmu-miR-96	4.189	0.1655	2	0.2	Up-regulated
