# Supplementary material for: Early Salivary miRNA Expression in Extreme Low Gestational Age Newborns
Source: Life (Basel). 2022 Mar 30;12(4):506. doi: 10.3390/life12040506 (PMC9029747; doi:10.3390/life12040506)
Supplement: Supplementary file 1 [file life-12-00506-s001.zip › Supplemental Table S3.xls]

## Sheet: Sheet0
© 2000-2022 QIAGEN. All rights reserved.
ID	Molecules in Network	Score	Focus Molecules	Top Diseases and Functions
1	AGO3,ALOX5,mir-10,miR-100-5p (and other miRNAs w/seed ACCCGUA),miR-10a-5p (and other miRNAs w/seed ACCCUGU),mir-1224,miR-1224-3p (miRNAs w/seed CCCACCU),miR-1224-5p (and other miRNAs w/seed UGAGGAC),mir-1226,miR-1226-3p (miRNAs w/seed CACCAGC),miR-1233-5p (and other miRNAs w/seed GUGGGAG),miR-1237-3p (and other miRNAs w/seed CCUUCUG),miR-1249-5p (and other miRNAs w/seed GGAGGGA),miR-125b-2-3p (an…	45	21	[Cancer, Gastrointestinal Disease, Organismal Injury and Abnormalities]
2	AGO2,ATM,CDKN2A,CREB1,miR-101-3p (and other miRNAs w/seed ACAGUAC),miR-101-5p (miRNAs w/seed AGUUAUC),miR-1180-3p (miRNAs w/seed UUCCGGC),miR-1203 (miRNAs w/seed CCGGAGC),miR-122-5p (miRNAs w/seed GGAGUGU),mir-1246,miR-1246 (miRNAs w/seed AUGGAUU),miR-1255b-5p (and other miRNAs w/seed GGAUGAG),miR-125b-1-3p (miRNAs w/seed CGGGUUA),mir-1260a,miR-1285-3p (and other miRNAs w/seed CUGGGCA),mir-1290,m…	37	18	[Cancer, Organismal Injury and Abnormalities, Reproductive System Disease]
3	Akt,ATOH8,BST1,CG,GSS,Gulo,Insulin,KCNQ1,LDH (family),miR-100-5p (and other miRNAs w/seed ACCCGUA),mir-101,miR-101-3p (and other miRNAs w/seed ACAGUAC),miR-103-3p (and other miRNAs w/seed GCAGCAU),miR-125a-3p (miRNAs w/seed CAGGUGA),miR-125b-5p (and other miRNAs w/seed CCCUGAG),miR-126a-3p (and other miRNAs w/seed CGUACCG),miR-126a-5p (and other miRNAs w/seed AUUAUUA),miR-128-3p (and other miRNAs…	32	16	[Cancer, Hematological Disease, Hereditary Disorder]
4	AGT,BCL2L15,BST1,GJB3,GNAO1,HCG18,IGF1R,miR-106b-3p (miRNAs w/seed CGCACUG),mir-1249,miR-1249-3p (and other miRNAs w/seed CGCCCUU),mir-127,miR-127-5p (miRNAs w/seed UGAAGCU),mir-1296,miR-1296-5p (miRNAs w/seed UAGGGCC),mir-1307,miR-1307-3p (miRNAs w/seed CUCGGCG),miR-1307-5p (miRNAs w/seed CGACCGG),mir-132,mir-139,miR-139-3p (miRNAs w/seed GGAGACG),miR-141-3p (and other miRNAs w/seed AACACUG),miR…	20	11	[Cancer, Organismal Injury and Abnormalities, Reproductive System Disease]
5	mir-1247,miR-1247-3p (and other miRNAs w/seed GGGAACG),miR-1247-3p (miRNAs w/seed CCCGGGA)	5	2	[]
6	mir-136,miR-136-3p (miRNAs w/seed AUCAUCG)	2	1	[Developmental Disorder, Hereditary Disorder, Organismal Injury and Abnormalities]
7	mir-1281,miR-1281 (miRNAs w/seed CGCCUCC)	2	1	[Neurological Disease, Organismal Injury and Abnormalities, Psychological Disorders]
8	mir-1250,miR-1250-5p (miRNAs w/seed CGGUGCU)	2	1	[Cancer, Organismal Injury and Abnormalities, Reproductive System Disease]
9	mir-1252,miR-1252-5p (miRNAs w/seed GAAGGAA)	2	1	[]
10	mir-1178,miR-1178-3p (miRNAs w/seed UGCUCAC)	2	1	[]
11	mir-103,miR-103b (miRNAs w/seed CAUAGCC)	2	1	[Dermatological Diseases and Conditions, Hereditary Disorder, Organismal Injury and Abnormalities]
12	mir-145,miR-145-3p (miRNAs w/seed GAUUCCU)	2	1	[Cancer, Cell-To-Cell Signaling and Interaction, Cellular Growth and Proliferation]
13	mir-1282,miR-1282 (miRNAs w/seed CGUUUGC)	2	1	[]
14	mir-1306,miR-1306-5p (miRNAs w/seed CACCUCC)	2	1	[Cardiovascular Disease, Congenital Heart Anomaly, DNA Replication, Recombination, and Repair]
15	mir-1272,miR-1272 (miRNAs w/seed AUGAUGA)	2	1	[]
16	mir-1299,miR-1299 (miRNAs w/seed UCUGGAA)	2	1	[]
17	mir-1236,miR-1236-3p (miRNAs w/seed CUCUUCC)	2	1	[Cancer, Gastrointestinal Disease, Organismal Injury and Abnormalities]
18	mir-1227,miR-1227-5p (miRNAs w/seed UGGGGCC)	2	1	[Cellular Development, Skeletal and Muscular System Development and Function, Tissue Morphology]
19	mir-1322,miR-1322 (miRNAs w/seed AUGAUGC)	2	1	[]
20	mir-1181,miR-1181 (miRNAs w/seed CGUCGCC)	2	1	[]
21	mir-1469,miR-1469 (miRNAs w/seed UCGGCGC)	2	1	[Neurological Disease, Organismal Injury and Abnormalities, Psychological Disorders]
22	mir-1303,miR-1303 (miRNAs w/seed UUAGAGA)	2	1	[]
23	mir-1225,miR-1225-5p (miRNAs w/seed UGGGUAC)	2	1	[Developmental Disorder, Hereditary Disorder, Infectious Diseases]
24	mir-1287,miR-1287-5p (miRNAs w/seed GCUGGAU)	2	1	[]
25	miR-1229-5p (miRNAs w/seed UGGGUAG),MIR1229	2	1	[Cancer, Gastrointestinal Disease, Organismal Injury and Abnormalities]
