# Supplementary material for: Early Salivary miRNA Expression in Extreme Low Gestational Age Newborns
Source: Life (Basel). 2022 Mar 30;12(4):506. doi: 10.3390/life12040506 (PMC9029747; doi:10.3390/life12040506)
Supplement: Supplementary file 1 [file life-12-00506-s001.zip › Supplemental Table S4.xls]

## Sheet: Sheet0
© 2000-2022 QIAGEN. All rights reserved.
ID	Molecules in Network	Score	Focus Molecules	Top Diseases and Functions
1	Akt,CG,Growth hormone,Insulin,let-7a-5p (and other miRNAs w/seed GAGGUAG),MAP2K1/2,miR-1-3p (and other miRNAs w/seed GGAAUGU),miR-100-5p (and other miRNAs w/seed ACCCGUA),miR-125a-3p (miRNAs w/seed CAGGUGA),miR-125b-5p (and other miRNAs w/seed CCCUGAG),miR-130a-3p (and other miRNAs w/seed AGUGCAA),miR-133a-3p (and other miRNAs w/seed UUGGUCC),miR-148a-3p (and other miRNAs w/seed CAGUGCA),miR-16-5…	35	22	[Organismal Injury and Abnormalities, Psychological Disorders, Reproductive System Disease]
2	ERCC8,miR-1283 (miRNAs w/seed CUACAAA),miR-224-3p (and other miRNAs w/seed AAAUGGU),miR-302c-3p (and other miRNAs w/seed AGUGCUU),mir-515,miR-516a-5p (miRNAs w/seed UCUCGAG),miR-516b-5p (miRNAs w/seed UCUGGAG),miR-517-5p (miRNAs w/seed CUCUAGA),miR-517a-3p (and other miRNAs w/seed UCGUGCA),miR-518a-5p (and other miRNAs w/seed UGCAAAG),miR-518c-5p (miRNAs w/seed CUCUGGA),miR-520a-5p (and other miR…	29	16	[Neurological Disease, Organismal Injury and Abnormalities, Psychological Disorders]
3	CD209,CDK6,CTDSP1,DNA-methyltransferase,EPHB6,HULC,let-7a-5p (and other miRNAs w/seed GAGGUAG),miR-12198-3p (and other miRNAs w/seed ACUCAGG),mir-124,miR-124-3p (and other miRNAs w/seed AAGGCAC),miR-124-5p (miRNAs w/seed GUGUUCA),miR-125b-5p (and other miRNAs w/seed CCCUGAG),mir-137,miR-137-3p (miRNAs w/seed UAUUGCU),mir-26,miR-29b-3p (and other miRNAs w/seed AGCACCA),mir-32,miR-32-3p (miRNAs w/s…	27	18	[Glomerular Injury, Inflammatory Disease, Inflammatory Response]
4	mir-1178,miR-1178-3p (miRNAs w/seed UGCUCAC),mir-138,miR-138-2-3p (miRNAs w/seed CUAUUUC),mir-146,miR-146a-3p (and other miRNAs w/seed CUCUGAA),miR-146b-3p (miRNAs w/seed CCCUGUG),mir-148,mir-17,miR-18b-3p (miRNAs w/seed GCCCUAA),mir-19,miR-20b-3p (miRNAs w/seed CUGUAGU),mir-25,miR-3097-5p (and other miRNAs w/seed ACAGGUG),mir-506,miR-5107-3p (and other miRNAs w/seed AACCUGU),miR-513a-5p (miRNAs …	23	16	[Gene Expression, Organismal Injury and Abnormalities, Reproductive System Disease]
5	AGO2,AGO3,beta-estradiol,IGF1R,INSR,let-7,let-7d-3p (miRNAs w/seed UAUACGA),mir-10,miR-125b-1-3p (miRNAs w/seed CGGGUUA),mir-154,miR-1970 (and other miRNAs w/seed GUGUCAC),mir-221,miR-221-5p (and other miRNAs w/seed CCUGGCA),mir-368,miR-369-3p (miRNAs w/seed AUAAUAC),miR-369-5p (miRNAs w/seed GAUCGAC),miR-376a-5p (miRNAs w/seed UAGAUUC),miR-376c-3p (and other miRNAs w/seed ACAUAGA),mir-383,miR-38…	21	15	[Developmental Disorder, Organismal Injury and Abnormalities, Reproductive System Disease]
6	BAALC,BTG1,FAS-AS1,GAS7,let-7i-3p (miRNAs w/seed UGCGCAA),miR-1197 (and other miRNAs w/seed AGGACAC),mir-1275,miR-1275 (and other miRNAs w/seed UGGGGGA),mir-1296,miR-1296-5p (miRNAs w/seed UAGGGCC),mir-153,miR-153-3p (miRNAs w/seed UGCAUAG),mir-154,miR-154-3p (and other miRNAs w/seed AUCAUAC),mir-185,miR-185-3p (and other miRNAs w/seed GGGGCUG),mir-19,miR-19b-1-5p (and other miRNAs w/seed GUUUUGC…	21	15	[Gene Expression, Organismal Injury and Abnormalities, Reproductive System Disease]
7	AGO2,BCL11B,CBX1,CCND2,CDK7,E2F6,EHMT2,Hbb-b1,Hdac,Histone h3,IKZF1,KDM5B,miR-3571 (and other miRNAs w/seed ACACACU),mir-548,miR-548av-5p (and other miRNAs w/seed AAAGUAC),miR-548b-3p (miRNAs w/seed AAGAACC),miR-548c-3p (miRNAs w/seed AAAAAUC),miR-548d-3p (and other miRNAs w/seed AAAAACC),miR-548f-3p (and other miRNAs w/seed AAAACUG),miR-548g-3p (miRNAs w/seed AAACUGU),miR-548h-5p (and other miRN…	21	15	[Gene Expression, Organismal Injury and Abnormalities, Reproductive System Disease]
8	aldosterone,ALOX5,ALOX5AP,CCNF,CMPK2,COL4A5,let-7,let-7a-2-3p (and other miRNAs w/seed UGUACAG),let-7a-3p (and other miRNAs w/seed UAUACAA),let-7e-3p (miRNAs w/seed UAUACGG),let-7i-3p (miRNAs w/seed UGCGCAA),mir-101,miR-125b-2-3p (and other miRNAs w/seed CACAAGU),mir-1301,miR-1301-3p (and other miRNAs w/seed UGCAGCU),miR-184 (and other miRNAs w/seed GGACGGA),mir-193,miR-193a-3p (and other miRNAs …	21	15	[Glomerular Injury, Organismal Injury and Abnormalities, Reproductive System Disease]
9	CDKN2A,DICER1,DMTF1,GBP3,Hmga2,LINC00324,miR-105-5p (and other miRNAs w/seed CAAAUGC),miR-10a-5p (and other miRNAs w/seed ACCCUGU),mir-1243,miR-1243 (miRNAs w/seed ACUGGAU),mir-1249,miR-1249-3p (and other miRNAs w/seed CGCCCUU),mir-1255,miR-1255b-5p (and other miRNAs w/seed GGAUGAG),mir-194,miR-194-3p (and other miRNAs w/seed CAGUGGG),mir-24,miR-24-1-5p (and other miRNAs w/seed GCCUACU),mir-298,m…	21	15	[Gene Expression, Neurological Disease, Psychological Disorders]
10	ALOX5,mir-127,miR-127-3p (miRNAs w/seed CGGAUCC),miR-1273h-5p (and other miRNAs w/seed UGGGAGG),mir-143,miR-143-5p (and other miRNAs w/seed GUGCAGU),mir-145,mir-148,miR-148a-5p (and other miRNAs w/seed AAGUUCU),mir-154,mir-155,mir-25,mir-296,miR-296-3p (miRNAs w/seed AGGGUUG),mir-30,miR-30c-1-3p (and other miRNAs w/seed UGGGAGA),mir-329,miR-329-3p (and other miRNAs w/seed ACACACC),mir-335,miR-335…	19	14	[Developmental Disorder, Hereditary Disorder, Organismal Injury and Abnormalities]
11	ACTG2,ADAMTS2,AGT,C1QTNF1,CCNF,miR-1203 (miRNAs w/seed CCGGAGC),mir-127,miR-127-5p (miRNAs w/seed UGAAGCU),mir-129,miR-129-5p (and other miRNAs w/seed UUUUUGC),mir-154,miR-188-3p (miRNAs w/seed UCCCACA),mir-192,mir-216,miR-216a-5p (miRNAs w/seed AAUCUCA),miR-216b-5p (miRNAs w/seed AAUCUCU),mir-219,miR-219a-1-3p (miRNAs w/seed GAGUUGA),miR-23a-5p (and other miRNAs w/seed GGGUUCC),mir-379,miR-450a-…	19	14	[Developmental Disorder, Organismal Injury and Abnormalities, Renal and Urological Disease]
12	AMPK,APC,AR,BIRC5,BRCA1,ELAVL1,EPAS1,miR-1264 (and other miRNAs w/seed AAGUCUU),miR-129-1-3p (and other miRNAs w/seed AGCCCUU),miR-149-3p (and other miRNAs w/seed GGGAGGG),miR-155-3p (miRNAs w/seed UCCUACA),mir-290,miR-292-3p (and other miRNAs w/seed AGUGCCG),miR-299a-3p (and other miRNAs w/seed AUGUGGG),miR-3661 (and other miRNAs w/seed GACCUGG),miR-367-5p (miRNAs w/seed CUGUUGC),mir-515,miR-519…	18	13	[Cell Death and Survival, Organismal Injury and Abnormalities, Reproductive System Disease]
13	BTG1,calcifediol,CNN3,DNA-methyltransferase,DNMT3A,GJB3,Gnasas1,KMT5A,miR-10394-5p (and other miRNAs w/seed CUGCAGG),mir-1204,miR-1204 (miRNAs w/seed CGUGGCC),mir-1205,miR-141-5p (and other miRNAs w/seed AUCUUCC),miR-17-3p (and other miRNAs w/seed CUGCAGU),mir-190,miR-190a-5p (and other miRNAs w/seed GAUAUGU),mir-199,mir-296,miR-363-5p (and other miRNAs w/seed GGGUGGA),miR-381-3p (and other miRNA…	17	13	[Glomerular Injury, Organismal Injury and Abnormalities, Reproductive System Disease]
14	AQP4,AQP5,GBP3,Gnasas1,KLF13,mir-105,mir-1248,miR-1248 (miRNAs w/seed CCUUCUU),miR-130a-3p (and other miRNAs w/seed AGUGCAA),miR-1343-5p (and other miRNAs w/seed GGGGAGC),mir-154,miR-154-5p (miRNAs w/seed AGGUUAU),mir-290,miR-291a-3p (and other miRNAs w/seed AAGUGCU),mir-302,mir-302_2,miR-302a-5p (miRNAs w/seed CUUAAAC),miR-302b-5p (and other miRNAs w/seed CUUUAAC),miR-302c-5p (miRNAs w/seed UUAA…	17	13	[Cell Cycle, Cellular Growth and Proliferation, Cellular Movement]
15	ATM,BCL2L1,CD80,COL4A1,DDR1,IGF1R,KHDRBS1,mir-10,mir-101,miR-101-5p (miRNAs w/seed AGUUAUC),mir-1304,miR-1304-5p (miRNAs w/seed UUGAGGC),mir-136,miR-136-3p (miRNAs w/seed AUCAUCG),miR-136-5p (miRNAs w/seed CUCCAUU),mir-154,mir-299,miR-299a-5p (and other miRNAs w/seed GGUUUAC),miR-330-5p (and other miRNAs w/seed CUCUGGG),miR-409-5p (and other miRNAs w/seed GGUUACC),miR-4651 (and other miRNAs w/see…	14	11	[Glomerular Injury, Inflammatory Disease, Inflammatory Response]
16	AR,CDK11B,FADS2,GRHL3,LDH (family),miR-141-3p (and other miRNAs w/seed AACACUG),mir-182,miR-182-3p (miRNAs w/seed GGUUCUA),mir-188,mir-29,miR-29b-1-5p (miRNAs w/seed CUGGUUU),miR-29b-5p (and other miRNAs w/seed UGGUUUC),mir-515,mir-743,mir-767,miR-767 (and other miRNAs w/seed GCACCAU),miR-767-3p (miRNAs w/seed CUGCUCA),miR-873-5p (and other miRNAs w/seed CAGGAAC),miR-881-3p (and other miRNAs w/se…	14	11	[Gene Expression, Organismal Injury and Abnormalities, Reproductive System Disease]
17	ABCA1,ACSS1,ADGRG1,BTG1,CD164,EGFR,FRAT2,GPSM2,GRN,JUN,miR-147a (miRNAs w/seed UGUGUGG),mir-199,mir-217,miR-217-5p (and other miRNAs w/seed ACUGCAU),mir-219,miR-219a-2-3p (miRNAs w/seed GAAUUGU),mir-33,miR-33-5p (and other miRNAs w/seed UGCAUUG),miR-520g-3p (and other miRNAs w/seed CAAAGUG),mir-542,miR-542-3p (miRNAs w/seed GUGACAG),miR-542-5p (miRNAs w/seed CGGGGAU),mir-548,miR-570-3p (miRNAs w/…	12	10	[Cell Cycle, Organismal Injury and Abnormalities, Reproductive System Disease]
18	mir-1247,miR-1247-3p (and other miRNAs w/seed GGGAACG),miR-1247-5p (miRNAs w/seed CCCGUCC)	4	2	[]
19	mir-556,miR-556-3p (miRNAs w/seed UAUUACC),miR-556-5p (miRNAs w/seed AUGAGCU)	4	2	[Cancer, Organismal Injury and Abnormalities, Reproductive System Disease]
20	mir-592,miR-592 (and other miRNAs w/seed UGUGUCA),miR-592 (and other miRNAs w/seed UUGUGUC),mir-599	3	2	[Cancer, Organismal Injury and Abnormalities, Renal and Urological Disease]
21	mir-671,miR-671-3p (and other miRNAs w/seed CCGGUUC)	2	1	[Cancer, Endocrine System Disorders, Organismal Injury and Abnormalities]
22	mir-1184,miR-1184 (miRNAs w/seed CUGCAGC)	2	1	[Hematological Disease, Hereditary Disorder, Organismal Injury and Abnormalities]
23	mir-544,miR-544-3p (and other miRNAs w/seed UUCUGCA)	2	1	[Neurological Disease, Organismal Injury and Abnormalities, Reproductive System Disease]
24	mir-196,miR-196a-3p (miRNAs w/seed GGCAACA)	2	1	[Cancer, Cell-To-Cell Signaling and Interaction, Organismal Injury and Abnormalities]
25	mir-130,miR-130a-5p (miRNAs w/seed CUCUUUU)	2	1	[Cell Cycle, Cellular Movement, Infectious Diseases]
